# Supplementary material for: A Kullback-Liebler divergence-based representation algorithm for malware detection
Source: PeerJ Comput Sci. 2023 Sep 22;9:e1492. doi: 10.7717/peerj-cs.1492 (PMC10557483; doi:10.7717/peerj-cs.1492)
Supplement: Supplemental Information 1 — Code to evaluate the proposed KLD-based TF-PCD representation algorithm utilizing 8 machine learning techniques (KNN, CART, SVM, ANN, NB, LR, RF, XGBoost). [file peerj-cs-09-1492-s001.zip]

Archive with 1 entries (1 files):
- Code_of_proposed_KLD-based TF-PCD.py
